# Supplementary material for: Effects of elevated temperature on gene expression, energy metabolism, and physiology in brown trout, Salmo trutta
Source: Conserv Physiol. 2025 Apr 23;13(1):coaf025. doi: 10.1093/conphys/coaf025 (PMC12015096; doi:10.1093/conphys/coaf025)
Supplement: Web_Material_coaf025 [file web_material_coaf025.zip]

Archive with 1 entries (1 files):
- Supplemetary File.pdf
